# Supplementary material for: Intraspecific Diversity in Aquatic Ecosystems: Comparison between Spirodela polyrhiza and Lemna minor in Natural Populations of Duckweed
Source: Plants (Basel). 2022 Apr 1;11(7):968. doi: 10.3390/plants11070968 (PMC9003317; doi:10.3390/plants11070968)
Supplement: Supplementary file 1 [file plants-11-00968-s001.zip]

Archive with 1 entries (1 files):
- plants-1617905-supplementary.xlsx
