# Supplementary material for: Intraspecific Diversity in Aquatic Ecosystems: Comparison between Spirodela polyrhiza and Lemna minor in Natural Populations of Duckweed
Source: Plants (Basel). 2022 Apr 1;11(7):968. doi: 10.3390/plants11070968 (PMC9003317; doi:10.3390/plants11070968)
Supplement: Supplementary file 1 [file plants-11-00968-s001.zip › plants-1617905-supplementary.xlsx]

## Sheet: Spirodela polyrhiza
	primer combination	EcoRI-ATT/MseI-CAC																										EcoRI-ATT/MseI-CAT																					EcoRI-ATT/MseI-CCA
	bp	118	122	128	138	140	144	149	157	161	169	172	182	188	203	209	218	226	236	243	247	254	255	271	334	351	564	100	105	118	125	129	131	138	151	156	187	232	236	251	255	270	279	297	306	325	373	498	102
	Locus	L001	L002	L003	L004	L005	L006	L007	L008	L009	L010	L011	L012	L013	L014	L015	L016	L017	L018	L019	L020	L021	L022	L023	L024	L025	L026	L027	L028	L029	L030	L031	L032	L033	L034	L035	L036	L037	L038	L039	L040	L041	L042	L043	L044	L045	L046	L047	L048
moS01	Spirodela polyrhiza	0	1	0	1	0	0	0	0	1	0	0	0	1	1	0	0	0	0	0	0	1	0	1	0	1	1	1	0	1	1	1	0	1	1	1	1	0	1	1	0	1	1	1	1	1	1	0	0
moS02	Spirodela polyrhiza	0	1	0	1	0	0	0	0	1	0	0	0	1	1	0	0	0	0	0	0	1	0	1	0	1	1	1	0	1	1	1	0	1	0	1	1	0	1	1	0	1	1	1	1	1	1	0	0
moS03	Spirodela polyrhiza	0	1	0	1	0	0	0	0	1	0	0	0	1	1	0	0	0	0	0	0	-9	-9	-9	-9	-9	-9	1	0	1	1	1	1	1	1	1	1	0	-9	-9	-9	-9	-9	-9	-9	-9	-9	-9	0
moS04	Spirodela polyrhiza	0	1	0	1	0	0	0	0	1	0	0	0	1	1	0	0	0	0	0	0	-9	-9	-9	-9	-9	-9	1	0	1	1	1	0	1	1	1	1	0	-9	-9	-9	-9	-9	-9	-9	-9	-9	-9	0
moS05	Spirodela polyrhiza	0	1	0	1	0	0	0	0	1	0	0	0	1	1	0	0	0	0	0	0	1	1	1	0	1	1	1	0	1	1	1	0	1	1	1	1	0	1	1	0	1	1	0	1	1	1	0	0
moS06	Spirodela polyrhiza	0	1	0	1	0	0	0	0	1	0	0	0	1	1	0	0	0	0	0	0	1	1	1	0	1	1	1	0	1	1	1	0	1	1	1	1	0	1	1	0	1	1	0	1	1	1	0	0
moS07	Spirodela polyrhiza	0	1	0	1	0	0	0	0	1	0	0	0	1	1	0	0	0	0	0	0	1	1	1	0	1	1	1	0	1	1	1	0	1	1	1	1	0	1	1	0	1	1	0	1	1	1	0	0
moS08	Spirodela polyrhiza	0	1	0	1	0	0	0	0	1	0	0	0	1	1	0	0	0	0	0	0	1	1	1	0	1	1	1	0	1	1	1	0	1	1	1	1	0	1	1	0	1	1	0	1	1	1	0	0
moS09	Spirodela polyrhiza	0	1	0	1	0	0	0	0	1	0	0	0	1	1	0	1	0	0	0	0	1	1	1	0	1	1	1	0	1	1	1	0	1	1	1	1	0	1	1	0	1	1	0	1	1	1	0	0
moS10	Spirodela polyrhiza	0	1	0	1	0	0	0	0	1	0	0	0	1	1	0	1	0	0	0	0	1	1	1	0	1	1	1	0	1	1	1	0	1	1	1	1	0	1	1	0	1	1	0	1	1	1	0	0
moS11	Spirodela polyrhiza	0	1	0	1	0	0	0	0	1	0	0	0	1	1	0	0	0	0	0	0	1	1	1	0	1	1	1	0	1	1	1	0	1	1	1	1	0	1	1	0	1	1	0	1	1	1	0	0
moS12	Spirodela polyrhiza	0	1	0	1	0	0	0	0	1	0	0	0	1	1	0	0	0	0	0	0	1	1	1	0	1	1	1	0	1	1	1	1	1	1	1	0	0	1	1	0	1	1	0	1	1	1	0	0
loS01	Spirodela polyrhiza	1	1	1	1	1	1	1	1	1	0	1	1	1	1	1	1	1	1	1	1	1	0	1	1	1	1	1	1	1	1	1	0	1	1	1	1	1	1	1	1	1	1	0	1	1	0	1	1
loS02	Spirodela polyrhiza	1	1	1	1	1	1	1	0	1	0	1	1	1	1	1	1	1	1	1	1	1	0	1	1	1	1	1	1	1	1	1	0	1	1	1	1	1	1	1	1	1	1	0	1	1	0	1	1
loS03	Spirodela polyrhiza	1	1	1	1	1	1	1	0	1	0	0	1	1	1	1	1	1	1	1	1	1	0	1	1	1	1	1	1	1	1	1	0	1	1	1	1	1	1	1	1	1	1	0	1	1	0	1	1
loS04	Spirodela polyrhiza	1	1	1	1	1	1	1	1	1	0	1	1	1	1	1	1	1	1	1	1	1	0	1	1	1	1	1	1	1	1	1	0	1	1	1	1	1	1	1	1	1	1	0	1	1	0	1	1
loS05	Spirodela polyrhiza	1	1	1	1	1	1	1	0	1	0	1	1	1	1	1	1	1	1	1	1	1	0	1	1	1	1	1	1	1	1	1	0	1	1	1	1	1	1	1	1	1	1	0	1	1	0	1	1
loS06	Spirodela polyrhiza	1	1	1	1	1	1	1	0	1	0	1	1	1	1	1	1	1	1	1	1	1	0	1	1	1	1	1	1	1	1	1	0	1	1	1	1	1	1	1	1	1	1	0	1	1	0	1	1
loS07	Spirodela polyrhiza	1	1	1	1	1	1	1	0	1	0	1	1	1	1	1	1	1	1	1	1	1	0	1	1	1	1	1	1	1	1	1	0	1	1	1	1	1	1	1	1	1	1	0	1	1	0	1	1
loS08	Spirodela polyrhiza	1	1	1	1	1	1	1	0	1	0	1	1	1	1	1	1	1	1	1	1	1	0	1	1	1	1	1	1	1	1	1	0	1	1	1	1	1	1	1	1	1	1	0	1	1	0	1	1
loS09	Spirodela polyrhiza	-9	-9	-9	-9	-9	-9	-9	-9	-9	-9	-9	-9	-9	-9	-9	-9	-9	-9	-9	-9	-9	-9	-9	-9	-9	-9	1	1	1	1	1	0	1	1	1	1	1	1	1	1	1	1	0	1	1	0	1	1
loS10	Spirodela polyrhiza	1	1	1	1	1	1	1	0	1	0	1	1	1	1	1	1	1	1	1	1	1	0	1	1	1	1	1	1	1	1	1	0	1	1	1	1	1	1	1	1	1	1	0	1	1	0	1	1
loS11	Spirodela polyrhiza	1	1	1	1	1	1	1	0	1	0	1	1	1	1	1	1	1	1	1	1	1	0	1	1	1	1	1	1	1	1	1	0	1	1	1	1	1	1	1	1	1	1	0	1	1	0	1	1
loS12	Spirodela polyrhiza	1	1	1	1	1	1	1	0	1	1	1	1	1	1	1	1	1	1	1	1	1	0	1	1	1	1	1	1	1	1	1	0	1	1	1	1	1	1	1	1	1	1	0	1	1	0	1	1
		-9: missing data
[truncated: 33 more columns]

## Sheet: Lemna minor
	primer combination	EcoRI-ATT/MseI-CAC
	bp	111	116	118	120	122	124	126	128	133	135	140	144	147	149	153	157	161	164	169	172	182	185	187	191	206	211	218	224	226	236	239	241	243	247	252	255	259	274	296	309	313	319	328	383	389	396	526	546
	Locus	L001	L002	L003	L004	L005	L006	L007	L008	L009	L010	L011	L012	L013	L014	L015	L016	L017	L018	L019	L020	L021	L022	L023	L024	L025	L026	L027	L028	L029	L030	L031	L032	L033	L034	L035	L036	L037	L038	L039	L040	L041	L042	L043	L044	L045	L046	L047	L048
loL01	Lemna minor	1	1	1	1	0	0	1	1	1	0	0	1	1	1	1	0	1	1	0	0	0	0	1	1	1	1	0	1	1	1	1	1	1	1	1	1	0	1	0	1	1	1	0	1	1	0	1	1
loL02	Lemna minor	1	1	1	1	0	0	1	1	1	0	0	1	1	1	1	0	1	1	0	0	0	0	1	1	1	1	0	1	1	1	1	1	1	1	1	1	0	1	0	1	1	1	0	1	1	0	1	1
loL03	Lemna minor	1	1	1	1	1	0	0	0	0	0	0	0	0	1	0	0	0	1	0	1	1	0	0	0	1	1	0	1	0	0	1	0	0	0	1	1	0	1	0	1	0	1	0	1	1	1	1	1
loL04	Lemna minor	1	1	1	1	1	0	0	0	1	0	0	0	0	1	0	0	0	1	0	0	0	1	0	0	1	0	0	1	0	0	1	0	0	0	1	0	1	1	0	1	0	1	0	0	1	1	1	1
loL05	Lemna minor	1	1	1	1	0	0	1	1	1	0	0	1	1	1	1	0	1	1	0	0	0	0	1	1	1	1	0	1	1	1	1	1	1	1	1	1	0	1	0	1	1	1	0	1	1	0	1	1
loL06	Lemna minor	1	1	1	1	1	0	1	1	1	0	0	1	1	1	1	0	1	1	0	0	0	1	0	1	1	0	0	1	1	1	1	1	1	1	1	1	0	1	0	1	1	1	0	1	1	1	1	1
loL07	Lemna minor	1	1	1	1	1	0	0	0	1	0	0	0	0	1	0	0	0	1	0	1	1	0	0	0	1	1	0	1	0	0	0	0	0	0	1	1	0	1	0	1	0	1	0	0	1	1	1	1
loL08	Lemna minor	1	1	1	1	1	0	0	0	1	0	0	0	0	1	0	0	0	1	0	0	1	1	0	0	1	0	0	1	0	0	0	1	0	0	1	0	1	1	0	1	0	1	1	0	1	1	1	1
loL09	Lemna minor	1	1	1	1	1	0	0	0	1	0	0	0	0	1	0	0	0	1	0	0	1	1	0	0	1	0	0	1	0	0	0	1	0	0	1	0	1	1	0	1	0	1	1	1	1	1	1	1
loL10	Lemna minor	1	1	1	1	1	0	1	1	1	0	0	1	1	1	1	0	1	1	0	0	1	1	1	1	1	0	1	1	1	1	1	1	1	1	1	1	0	1	0	1	1	1	1	1	1	1	1	1
loL11	Lemna minor	1	1	1	1	1	0	1	1	1	0	0	0	1	1	1	0	1	1	0	0	1	1	1	1	1	0	0	1	1	1	1	1	1	1	1	1	0	1	0	1	1	1	1	1	1	1	1	1
loL12	Lemna minor	1	1	1	1	1	0	1	1	1	0	0	1	1	1	1	0	1	1	0	0	1	1	1	1	1	0	0	1	1	1	1	1	1	1	1	1	0	1	0	1	1	1	1	1	1	1	1	1
gro01	Lemna minor	1	1	1	1	1	0	1	1	1	0	1	0	1	1	1	0	1	1	0	1	1	1	1	1	1	1	0	1	1	1	1	1	1	1	1	1	0	1	1	1	1	1	1	1	1	1	1	1
gro02	Lemna minor	1	1	1	1	1	0	1	1	1	0	1	1	1	1	1	0	1	1	0	1	1	1	1	1	1	1	0	1	1	1	1	1	1	1	1	1	0	1	1	1	1	1	1	1	1	1	0	1
gro03	Lemna minor	1	1	1	1	1	0	1	1	1	0	1	1	1	1	1	0	1	1	0	1	1	1	1	1	1	1	0	1	1	1	1	1	1	1	1	1	0	1	1	1	1	1	1	1	1	1	1	1
gro04	Lemna minor	1	1	1	1	1	0	1	1	1	0	1	0	1	1	1	0	1	1	0	1	1	1	1	1	1	1	0	1	1	1	1	1	1	1	1	1	0	1	1	1	1	1	1	1	1	1	1	1
gro05	Lemna minor	1	1	1	1	1	0	0	0	1	0	0	1	0	1	0	0	0	1	0	1	1	0	1	0	1	0	1	1	0	0	0	1	0	1	1	1	1	1	0	0	0	1	1	0	1	0	1	1
gro06	Lemna minor	1	1	1	1	1	0	0	0	1	0	0	1	0	1	0	0	0	1	1	1	1	0	1	0	1	0	1	1	0	0	0	1	0	1	1	1	1	1	0	0	0	1	1	0	1	0	1	1
gro07	Lemna minor	1	1	1	1	1	0	1	1	1	0	1	0	1	1	1	0	1	1	0	1	1	1	1	1	1	1	0	1	1	1	1	1	1	1	1	1	0	1	1	1	1	1	1	1	1	1	1	1
gro08	Lemna minor	1	1	1	1	1	0	1	1	1	0	1	0	1	1	1	0	1	1	0	1	1	1	1	1	1	1	0	1	1	1	1	1	1	1	1	1	0	1	1	1	1	1	1	1	1	1	1	1
gro09	Lemna minor	1	1	1	1	1	0	1	1	1	0	1	0	1	1	1	0	1	1	0	1	1	1	1	1	1	1	0	1	1	1	1	1	1	1	1	1	0	1	1	1	1	1	1	1	1	1	1	1
gro10	Lemna minor	1	1	1	1	1	0	1	1	1	0	1	0	1	1	1	0	1	1	0	1	1	1	1	1	1	1	0	1	1	1	1	1	1	1	1	1	0	1	1	1	1	1	1	1	1	1	1	1
gro11	Lemna minor	1	1	1	1	1	0	1	1	1	0	1	0	1	1	1	0	1	1	0	1	1	1	1	1	1	1	0	1	1	1	1	1	1	1	1	1	0	1	1	1	1	1	1	1	1	1	1	1
gro12	Lemna minor	1	1	1	1	1	0	1	1	1	0	1	0	1	1	1	0	1	1	0	1	1	1	1	1	1	1	0	1	1	1	1	1	1	1	1	1	0	1	1	1	1	1	1	1	1	1	1	1
sch01	Lemna minor	1	1	1	1	1	0	1	1	1	0	1	0	1	1	1	0	1	1	1	1	1	0	1	1	1	1	0	1	1	1	1	1	1	1	1	1	0	1	1	1	1	1	1	1	1	1	1	1
sch02	Lemna minor	1	1	1	1	1	0	0	0	1	1	0	0	1	1	0	0	0	1	1	1	1	0	1	0	1	0	0	1	0	0	0	1	0	1	1	1	1	1	0	0	0	1	1	0	1	0	1	1
sch03	Lemna minor	1	1	1	1	1	0	1	1	1	0	1	0	1	1	1	0	1	1	1	1	0	0	1	1	1	1	0	1	1	1	1	1	1	1	1	1	0	1	1	1	1	1	1	1	1	1	1	1
sch04	Lemna minor	1	1	1	1	1	0	0	0	1	0	0	0	1	1	0	0	0	1	1	1	1	0	1	0	1	0	0	1	0	0	0	1	0	1	1	1	1	1	0	0	0	1	1	0	1	0	1	1
sch05	Lemna minor	1	1	1	1	1	0	0	0	1	0	0	0	1	1	0	0	0	1	1	1	1	0	1	0	1	0	0	1	0	0	0	0	0	1	1	1	1	1	0	0	0	1	1	0	1	0	1	1
sch06	Lemna minor	1	1	1	1	1	0	1	1	1	1	1	0	1	1	1	0	1	1	1	1	0	1	1	1	1	1	0	1	1	1	1	1	1	1	1	1	0	1	1	1	1	1	1	1	1	1	1	1
sch07	Lemna minor	1	1	1	1	1	0	1	1	1	1	1	0	1	1	1	0	1	1	1	1	0	1	1	1	1	1	0	1	1	1	1	1	1	1	1	1	0	1	1	1	1	1	1	1	1	1	1	1
sch08	Lemna minor	1	1	1	1	1	0	0	0	1	0	0	0	1	1	0	0	0	1	1	1	1	0	1	0	1	0	0	1	0	0	0	1	0	1	1	1	1	1	0	0	0	1	1	0	1	0	1	1
sch09	Lemna minor	1	1	1	1	1	1	0	1	1	1	0	1	1	1	0	1	1	1	1	1	1	0	1	0	1	0	1	1	1	0	0	1	0	1	1	1	1	1	0	0	0	1	1	1	1	0	1	1
sch10	Lemna minor	1	1	1	1	1	1	0	1	1	1	0	1	1	1	0	1	1	1	1	1	1	0	1	0	1	0	1	1	1	0	0	1	0	1	1	1	1	1	0	0	0	1	1	1	1	0	1	1
sch11	Lemna minor	1	1	1	1	1	1	0	1	1	1	0	1	1	1	0	1	0	1	1	1	1	0	1	0	1	0	1	1	1	0	0	1	0	1	1	1	1	1	0	0	0	1	1	0	1	0	1	1
sch12	Lemna minor	1	1	1	1	1	1	0	0	1	1	0	1	1	1	0	1	0	1	1	1	1	0	1	0	1	0	1	1	1	0	0	1	0	1	1	1	1	1	0	0	0	1	1	1	1	0	1	1
[truncated: 85 more columns]
